# Supplementary material for: In Vivo and In Vitro Effects of Fermentable Dietary Fiber from High-Amylose Wheat Containing Resistant Starch on the Intestinal Environment: A Randomized, Double-Blind, Placebo-Controlled, Human Trial
Source: Microorganisms. 2026 Apr 1;14(4):797. doi: 10.3390/microorganisms14040797 (PMC13119115; doi:10.3390/microorganisms14040797)
Supplement: Supplementary file 1 [file microorganisms-14-00797-s001.zip]

Archive with 1 entries (1 files):
- microorganisms-4207940-supplementary.pdf
